# Supplementary material for: Shrimp AHPND-causing plasmids encoding the PirAB toxins as mediated by pirAB-Tn903 are prevalent in various Vibrio species
Source: Sci Rep. 2017 Feb 7;7:42177. doi: 10.1038/srep42177 (PMC5294582; doi:10.1038/srep42177)
Supplement: Supplementary Dataset 1 [file srep42177-s2.xls]

## Sheet: Table  S1
Table S1 ORFs and their proteins predicted in pVHvo
ORF	Position		Length		Best blastp hit in GenBank nr database
	Start	End	nt	aa	ORF, protein encoded, or mass	Specices	Accession no.	E-value	aa identity (%)	Alignment length in aa(%)
1	1	855	855	284	rep / replication protein	Vibrio parahaemolyticus	AIL49928.1	0	99	98.24
2	1216	1344	129	42	hypothetical protein	Vibrio parahaemolyticus	AKC05690.1	2e-22	100	100
3	1648	1821	174	57	hypothetical protein
4	2008	2343	336	111	hypothetical protein	Vibrio harveyi group	WP_038888860.1	5e-64	100	90.09
5	2948	2769	180	59	hypothetical protein
6	4035	3091	945	314	transposase	Vibrio parahaemolyticus	AIL49931.1	0	100	100
7	4319	4996	678	225	chromosome partitioning protein ParA	Vibrio harveyi group	WP_031419872.1	9e-163	100	98.22
8	4980	5300	321	106	tyrosine--tRNA ligase	Vibrio parahaemolyticus	AIL49934.1	9e-71	100	100
9	5614	5435	180	59	hypothetical protein	Vibrio harveyi group	WP_023624630.1	1e-33	100	100
10	6035	7021	987	328	alpha-helical coiled coil protein	Vibrio parahaemolyticus	AIL49936.1	0	100	100
11	7075	7749	675	224	cold-shock protein	Vibrio parahaemolyticus	AIL49937.1	1e-165	100	100
12	8990	8166	825	274	phosphatidylinositol kinase	Vibrio parahaemolyticus	AIL49938.1	0	100	100
13	11712	9379	2334	777	DNA recombination protein RecF	Vibrio harveyi group	WP_025788935.1	0	100	100
14	12352	11687	666	221	hypothetical protein	Vibrio harveyi group	WP_023624625.1	3e-159	100	100
15	13595	12333	1263	420	hypothetical protein	Vibrio harveyi group	WP_025788934.1	0	0.99	0.9738
16	13752	13597	156	51	hypothetical protein	Vibrio parahaemolyticus	WP_032072629.1	6e-23	98	86.27
17	13938	13762	177	58	hypothetical protein
18	14106	13951	156	51	transposase, partial	Vibrio parahaemolyticus	WP_032072630.1	2e-21	100	84.31
19	14383	14532	150	49	hypothetical protein	Vibrio harveyi group	WP_025788939.1	2e-09	85	69.39
20	14582	15112	531	176	Methylase family protein, partial	Vibrio parahaemolyticus	AIL49944.1	2e-122	100	100
21	16017	15097	921	306	transposase IS903	Vibrio parahaemolyticus	ETZ12078.1	0	100	100
22	16217	16423	207	68	hypothetical protein	Vibrio harveyi group	WP_023622802.1	4e-39	99	100
23	16425	16901	477	158	hypothetical protein	Vibrio harveyi group	WP_025789542.1	3e-111	100	100
24	16901	17056	156	51	hypothetical protein	Vibrio parahaemolyticus	WP_032072633.1	7e-27	98	100
25	17195	17530	336	111	PirA	Vibrio parahaemolyticus	BAQ19296.1	4e-77	100	100
26	17543	18859	1317	438	PirB	Vibrio parahaemolyticus	BAQ19297.1	0	100	100
27	19374	18895	480	159	hypothetical protein	Vibrio parahaemolyticus	WP_023622796.1	5e-114	100	100
28	19603	20523	921	306	transposase IS903	Vibrio parahaemolyticus	ETZ12078.1	0	100	100
29	20492	22495	2004	667	Methylase family protein, partial	Vibrio parahaemolyticus	AKC05667.1	0	99	98.8
30	23023	24513	1491	496	SSU ribosomal protein S2p	Vibrio parahaemolyticus	ETZ11680.1	0	0.99	84.67
31	24510	24896	387	128	hypothetical protein	Vibrio harveyi group	WP_025789712.1	3e-88	100	100
32	25363	25097	267	88	hypothetical protein	Vibrio parahaemolyticus	WP_023623338.1	6e-48	100	85.23
33	25965	25366	600	199	hypothetical protein	Vibrio harveyi group	WP_023623339.1	2e-140	100	98.99
34	26005	26178	174	57	hypothetical protein
35	26231	26446	216	71	hypothetical protein	Vibrio parahaemolyticus	AKC05662.1	1e-42	100	100
36	26453	26644	192	63	hypothetical protein	Vibrio parahaemolyticus	WP_032072609.1	3e-31	100	85.71
37	26647	26820	174	57	hypothetical protein
38	26824	27012	189	62	hypothetical protein
39	27062	27295	234	77	hypothetical protein	Vibrio harveyi group	WP_023623340.1	7e-50	100	100
40	27264	27584	321	106	hypothetical protein	Vibrio harveyi group	WP_023623341.1	1e-63	100	92.45
41	27730	28068	339	112	hypothetical protein	Vibrio parahaemolyticus	KFE94086.1	4e-77	100	100
42	28130	28660	531	176	hypothetical protein	Vibrio harveyi group	WP_023623343.1	1e-103	100	81.25
43	28733	28960	228	75	hypothetical protein	Vibrio parahaemolyticus	AIL49875.1	2e-46	100	98.67
44	29070	29963	894	297	DNA primase	Vibrio harveyi group	WP_023623345.1	0	100	100
45	29989	30129	141	46	hypothetical protein	Vibrio parahaemolyticus	AIL49877.1	8e-24	100	100
46	30120	30398	279	92	hypothetical protein	Vibrio harveyi group	WP_025818808.1	1e-59	99	100
47	30459	30971	513	170	antirestriction protein	Vibrio parahaemolyticus	WP_032072613.1	1e-110	100	90.59
48	31020	31475	456	151	hypothetical protein	Vibrio harveyi group	WP_023623348.1	3e-96	100	91.39
49	31595	31993	399	132	hypothetical protein	Vibrio harveyi group	WP_023623349.1	4e-91	100	100
50	31993	32271	279	92	hypothetical protein	Vibrio harveyi group	WP_023623350.1	1e-60	100	100
51	32624	32340	285	94	hypothetical protein	Vibrio	WP_023623351.1	7e-62	100	100
52	34984	32753	2232	743	DNA topoisomerase III	Vibrio harveyi group	WP_025818807.1	0	100	99.06
53	35770	35030	741	246	mobilization protein	Vibrio harveyi group	WP_023623356.1	1e-180	100	100
54	36378	35767	612	203	hypothetical protein	Vibrio harveyi group	WP_025789707.1	1e-128	100	88.18
55	36541	36290	252	83	hypothetical protein	Vibrio harveyi group	WP_025789706.1	4e-54	100	100
56	38505	36538	1968	655	molybdopterin-guanine dinucleotide biosynthesis protein MobB	Vibrio parahaemolyticus	ETZ11659.1	0	100	100
57	38666	38785	120	39	hypothetical protein	Vibrio owensii	WP_020197602.1	4e-06	82	71.79
58	39140	39039	102	33	hypothetical protein	Vibrio parahaemolyticus	WP_032072615.1	4e-12	94	100
59	39906	39499	408	135	DNA-binding protein	Vibrio harveyi group	WP_024700495.1	1e-92	100	100
60	40699	40313	387	128	hypothetical protein	Vibrio harveyi group	WP_025789704.1	2e-88	100	100
61	41532	40696	837	278	hypothetical protein	Vibrio harveyi group	WP_025791774.1	2e-176	100	85.25
62	41743	41402	342	113	hypothetical protein	Vibrio harveyi group	WP_023624622.1	1e-64	100	84.96
63	41928	41809	120	39	hypothetical protein	Vibrio parahaemolyticus	WP_032072617.1	3e-19	100	100
64	43189	42050	1140	379	hypothetical protein	Vibrio owensii	WP_054824902.1	0	90	99.74
65	43769	43155	615	204	hypothetical protein	Vibrio parahaemolyticus	WP_023622665.1	1e-150	100	100
66	44394	43813	582	193	hypothetical protein	Vibrio harveyi group	WP_025789782.1	6e-141	100	100
67	45057	44455	603	200	conjugal transfer protein	Vibrio parahaemolyticus	KGT35909.1	1e-121	100	85.5
68	45514	44984	531	176	conjugative transfer signal peptidase TraF	Vibrio parahaemolyticus	WP_031822812.1	2e-92	94	89
69	45942	45493	450	149	hypothetical protein	Vibrio harveyi group	WP_023624145.1	6e-101	95	100
70	46440	45979	462	153	hypothetical protein	Vibrio owensii	WP_054824922.1	3e-98	100	92.16
71	46863	46456	408	135	hypothetical protein	Vibrio owensii	WP_054824921.1	3e-89	100	100
72	46867	46989	123	40	hypothetical protein	Vibrio parahaemolyticus	WP_023624142.1	8e-14	93	100
73	47218	47066	153	50	pndA / hokC	Vibrio harveyi group	WP_024700485.1	9e-28	100	100
74	47730	47461	270	89	hypothetical protein	Vibrio harveyi group	WP_025789761.1	1e-59	99	100
75	48911	47874	1038	345	Trypsin family protein	Vibrio parahaemolyticus	AIL49905.1	0	99	100
76	49437	49021	417	138	hypothetical protein	Vibrio parahaemolyticus	WP_025791777.1	1e-95	100	100
77	50439	49453	987	328	type IV pilin PilA	Vibrio parahaemolyticus	ALM69492.1	0	95	97.87
78	50942	50415	528	175	hypothetical protein	Vibrio harveyi group	WP_024700480.1	1e-123	100	100
79	51526	50942	585	194	hypothetical protein	Vibrio parahaemolyticus	WP_025499476.1	2e-137	99	100
80	52544	51540	1005	334	type II secretion protein F	Vibrio parahaemolyticus	AKC05710.1	0	97	100
81	54163	52541	1623	540	type II secretion protein	Vibrio harveyi	WP_050914890.1	0	99	100
82	54804	54160	645	214	hypothetical protein	Vibrio parahaemolyticus	WP_017449293.1	2e-149	99	100
83	55931	54801	1131	376	hypothetical protein	Vibrio parahaemolyticus	WP_031410664.1	0	97	100
84	57433	55931	1503	500	type II and III secretion system protein	Vibrio parahaemolyticus	WP_032072623.1	0	99	100
85	58290	57433	858	285	hypothetical protein	Vibrio harveyi group	WP_025789134.1	0	97	100
86	59563	58307	1257	418	TrbI	Vibrio parahaemolyticus	AKC05704.1	0	97	100
87	59981	59556	426	141	TrbH	Vibrio parahaemolyticus	AKC05703.1	5e-105	99	99
88	60862	59978	885	294	conjugal transfer protein TrbG	Vibrio parahaemolyticus	KGT35925.1	0	100	98.64
89	61533	60859	675	224	conjugal transfer protein TrbF	Vibrio parahaemolyticus	WP_025789131.1	3e-163	99	100
90	62882	61563	1320	439	conjugative transfer protein TrbL	Vibrio harveyi group	WP_025789130.1	0	100	99.09
91	63814	62867	948	315	conjugative transfer ATPase TrbB	Vibrio harveyi group	WP_025791779.1	0	100	100
92	64631	63825	807	268	conjugative transfer protein TrbJ	Vibrio parahaemolyticus	WP_024700467.1	0	100	94.03
93	66994	64580	2415	804	mating pair formation protein TrbE	Vibrio parahaemolyticus	WP_024700466.1	0	99	100
94	67349	67035	315	104	mating pair formation protein TrbD	Vibrio parahaemolyticus	KGT35928.1	2e-68	100	100
95	67689	67360	330	109	conjugal transfer protein TrbC	Vibrio parahaemolyticus	KFE92909.1	3e-66	99	100
96	67892	67740	153	50	hypothetical protein	Vibrio parahaemolyticus	WP_032072624.1	7e-25	98	100
97	68214	68023	192	63	hypothetical protein	Vibrio parahaemolyticus	WP_032072625.1	2e-35	97	100
98	68422	68592	171	56	hypothetical protein
99	68961	68791	171	56	hypothetical protein

## Sheet: Table S2
Table S2 Complete pVH plasmids
Name	Accession No.	WGS	Country	Host	Collection Date	Sample	Size (bp)	Compare to pVHvo
								Coverage(%)	Identity (%)
pVHvo	KX268305	LKMC01000000	China	Vibrio owensii SH14	2013	Litopenaeus vannamei	69142	100	100
pVPA3-1	NC_025152	JOKE01000000	Viet Nam	Vibrio parahaemolyticus 13-028/A3	2013	penaeid shrimp	69168	99	99
pVA1	KP324996	JPKS01000000	Thailand	Vibrio parahaemolyticus NCKU_TV_3HP	2012 *	Penaeus vannamei	70452	99	99
* The collection data was corrected in this study

## Sheet: Table S3
Table S3 Predicted pVH plasmids
Name	Compare to pVHvo		WGS	Country	Host	Collection date	Sample	Sequenced nucleotides (bp)	AHPND	Genome coverage (x)	Reference
	Coverage (%)	Identity (%)
pVHvh1	99	99	BBXN01000000	Vietnam	Vibrio harveyi KC13.17.5	2013	Litopenaeus vannamei	70288	YES	200	Kondo et al. (5)
pVHvp1	99	99	JPKU01000000	China	Vibrio parahaemolyticus NCKU_CV_CHN	2010	shrimp pond	68807	YES	100	Yang et al. (6)
pVHvp2	99	99	JPKT01000000	Thailand	Vibrio parahaemolyticus NCKU_TV_5HP	2012 *	Litopenaeus vannamei (whiteleg shrimp)	69359	YES	100	Yang et al. (6)
pVHvp3	98	99	JALL01000000	Mexico	Vibrio parahaemolyticus M0605	2013	Penaeus vannamei (Pacific white shrimp)	69532	YES	20	Gomez-Gil et al. (7)
pVHvp4	99	99	BAVH01000000	Thailand	Vibrio parahaemolyticus TUMSAT_D06_S3	-	Shrimp	69982	YES	100	Kondo et al. (8)
pVHvp5	99	99	BAVG01000000	Thailand	Vibrio parahaemolyticus TUMSAT_DE2_S2	-	Shrimp	70077	YES	100	Kondo et al. (8)
pVHvp6	98	99	BAVF01000000	Thailand	Vibrio parahaemolyticus TUMSAT_DE1_S1	-	Shrimp	66993	YES	100	Kondo et al. (8)
pVHvp7	90	99	AQPJ01000000	China	Vibrio parahaemolyticus v110	2013	shrimp	62580	Not mentioned	100	Liu, M. & Chen, (28)
pVHvp8	57	95	JPLV01000000	Mexico	Vibrio parahaemolyticus FIM-S1708+	2014	sediment	43454	YES	25	Gomez-Jimenez et al. (9)
* The collection data was corrected in this study

## Sheet: Table S4
Table S4 pVH-r contigs
No.	Contig	Size (bp)	Compare to pVHvo		Country	Host	Collection date	Sample	WGS	Size of WGS (bp)
			Coverage (%)	Identity (%)
1	AMRZ01000017	100302	51	94	South Korea	Vibrio parahaemolyticus SNUVpS-1	2009	seafood (corb shell)	AMRZ01000000	5241845
2	AWHI01000014	72816	46	95	China	Vibrio parahaemolyticus S145	2006	seafood	AWIH01000000	5169969
3	AWIH01000044	29836	36	96	China	Vibrio parahaemolyticus S145	2006	seafood	AWIH01000000	5169969
4	AWJX01000468	1505	1	91	USA	Vibrio parahaemolyticus S098	1997	seafood	AWJX01000000	5297296
5	AXNR01000072	43760	47	95	Hong Kong	Vibrio parahaemolyticus VIP4-0444	2008	big eye fish	AXNR01000000	5271920
6	BBLF01000195	3676	1	78	Japan	Vibrio hyugaensis	2012	ocean biome	BBLF01000000	5950333
7	JPIP01000006	69723	49	96	India	Vibrio parahaemolyticus	2013	hemolymph	JPIP01000000	5007772
8	JPKV01000063	736	1	90	Thailand	Vibrio parahaemolyticus	2008	shrimp pond sediment	JPKV01000000	5410371
9	JPLU01000004	50337	49	94	Mexico	Vibrio parahaemolyticus FIM-S1392-	2014	sediment	JPLU01000000	5174919
10	JPLV01000074	34378	29	89	Mexico	Vibrio parahaemolyticus FIM-S1708+	2014	sediment	JPLV01000000	5246988
11	LIRR01000030	86734	52	95	Canada	Vibrio parahaemolyticus	2011	Imported Shrimp	LIRR01000000	5041359

## Sheet: Table S5
Table S5 Relationships between pVH and pVH-r contigs
No.	WGS	pndA (47,218-47,066)		Conjugative transfer gene cluster I (58301-67710)		Conjugative transfer gene cluster II (44409-45538)		Mobilization gene (35,770-35,030)
		Coverage (%)	Identity (%)	Coverage (%)	Identity (%)	Coverage (%)	Identity (%)	Coverage (%)	Identity (%)
1	AMRZ01000000	100	99	99	95	90	95	100	86
2	AWIH01000000	100	97	99	97	100 *	97	100 *	82
3	AWIH01000000	100	97	99	97	100 *	97	100 *	82
4	AWJX01000000	100	94	99 *	95	42	94	100 *	82
5	AXNR01000000	100	97	99	97	97	96	100 *	82
6	BBLF01000000	100	84	93 *	71	99 *	70	38 *	82
7	JPIP01000000	100	97	99	97	100	99	100 *	82
8	JPKV01000000	100	94	11 *	97	100 *	99	42 *	78
9	JPLU01000000	100	93	99	95	96	89	78	85
10	JPLV01000000	100	92	7	99	100	89	100	83
11	LIRR01000000	100	99	99	95	90	95	78	86
* Aligned sequence was harbored in wgs but the pndA+ contig
Dark blue indicates sequences that have significant similarity under megablast algorithms
Light blue indicates sequences that have significant similarity under blastN algorithms

## Sheet: Table S6
Table S6 Relationships between pVH and complete pVH-r plasmids
Name	Accession No.	Size (bp)	Compare to pVHvo		pndA (47,218-47,066)		Conjugative transfer gene cluster I (58301-67710)		Conjugative transfer gene cluster II (44409-45538)		Mobilization gene (35,770-35,030)		IS903		Country	Host	Collection Date	Sample
			Coverage (%)	Identity (%)	Coverage (%)	Identity (%)	Coverage (%)	Identity (%)	Coverage (%)	Identity (%)	Coverage (%)	Identity (%)	Coverage (%)	Identity (%)
pMBL287	CP013487	286750	26	92	100	87	17	90	92	94	100	80	94	73	USA	Vibrio alginolyticus ATCC 33787	1971	seawater
pFORC4	CP009849	64049	49	94	100	99	99	99	90	95	94	83	7	100	South Korea	Vibrio parahaemolyticus FORC_004	2014	aquarium water
Note：
Dark blue indicates sequences that have significant similarity under megablast algorithms
Light blue indicates sequences that have significant similarity under blastN algorithms
